# Supplementary material for: Knowledge, Attitudes and Behaviors on Child Passenger Safety among Expectant Mothers and Parents of Newborns: A Qualitative and Quantitative Approach
Source: PLoS One. 2016 Jan 6;11(1):e0146121. doi: 10.1371/journal.pone.0146121 (PMC4703300; doi:10.1371/journal.pone.0146121)
Supplement: S1 File — (XLS) [file pone.0146121.s001.xls]

## Sheet: Sheet1
num	a2	a3	a4	a5	a6	a7	a8	a9	a10	b1	b2	b3	b4	b5	b6	b7	b8	b9	b10	b11	c1	c2	c3	c4	c5	c6	c7	c8	c9	c10	c11	c12	c13	c14	c15	c16	c17	c18	c19	c20
1	1	26	1	2	3	3	8	3	1	1	2	2	0		0		1	1	2	2	0	0	2	2	1	2	0	0	0	0	0	1	1	1	0	3	1	2	1	2
2	1	25	1	1	1	8	8	1	1	0	0	1	0		0		1	1	2	2	0	0	0	2	1	2	2	2	1	0	1	1	1	2	1	2	3	3	3	1
3	1	22	1	3	3	3	2	2	1	1	0	1	1	0	0		1	1	2	2	0	0	0	2	1	2	1	3	0	0	0	0								0
4	1	32	0	3	3	2	8	2	1	1	2	2	0		0		1	2	2	2	0	0	0	2	1	2	2	2	0	0	0	1	1	1	3	1	1	1	0	1
5	1	30	1	3	3	1	1	3	1	1	0	2	1	0	0		0		2	2	0	0	0	0	1	2	2	3	0	0	0	1	1	1	0	2	3	2	0	2
6	1	23	0	1	1	5	5	1	1	1	0	1	0		0		0		2	2	0	0	2	2	1	0	2	3	0	0	0	0								1
7	1	27	0	3	3	3	3	3	1	1	2	1	0		0		0		2	2	0	0	0	2	1	2	2	2	0	0	0	1	1	2	0	2	1	2	0	2
8	1	24	1	3	3	2	8	1	1	1	2	2	0		0		0		2	2	0	0	0	2	1	2	2	2	0	0	0	1	1	1	3	3	1	2	0	2
9	1	29	0	2	3	3	8	2	1	1	0	1	1	0	1	0	1	2	2	2	0	0	0	2	0		2	2	0	0	0	1	1	1	0	1	1	2	0	1
10	1	28	0	3	3	1	8	2	1	1	2	1	1	0	0		0		2	2	0	0	0	2	1	2	0	2	0	0	0	1	1	2	0	0	1	2	0	1
11	1	28	0	3	0	1	1	3	1	1	3	2	1	0	1	0	1	1	1	1	0	0	0	0	1	0	2	2	0	0	0	1	1	0	2	3	1	1	0	2
12	1	36	0	3	3	0	0	3	1	1	2	2	0		1	0	1	1	2	2	1	1	0	0	1	2	0	0	0	0	0	1	1	1	0	3	1	2	0	2
13	1	40	1	3	3	3	2	3	1	1	0	2	0		0		0		2	2	0	0	0	0	1	2	1	0	0	0	0	1	1	1	0	1	1	1	0	2
14	1	30	0	3	3	3	3	3	1	1	0	2	1	0	0		0		2	2	0	0	2	2	1	2	2	2	0	0	0	1	1	1	1	3	1	1	0	2
15	1	29	0	2	3	2	2	3	1	1	0	2	1	1	0		1	0	2	2	0	0	0	0	1	2	1	1	0	0	0	1	1	3	0	2	1	1	0	2
16	1	31	0	3	2	3	3	3	1	1	2	1	1	0	0		1	1	2	2	0	0	0	2	1	2	2	2	0	0	0	1	1	2	2	2	3	2	0	2
17	1	28	1	3	3	3	3	1	1	1	2	2	0		0		1	2	2	2	0	0	0	1	1	3	1	1	0	0	0	1	1	1	0	1	1	2	1	1
18	1	35	0	3	3	0	8	1	1	1	2	1	0		0		0		2	2	0	0	2	2	0		2	2	0	0	0	1	1	2	2	1	1	2	0	0
19	1	23	0	1	3	3	3	2	1	1	0	1	1	0	1	0	1	2	2	2	0	0	0	0	1	2	3	3	1	0	0	1	1	1	3	2	1	2	0	2
20	1	29	0	2	2	4	5	1	1	0	0	1	1	0	0		0		2	2	0	0	0	0	1	3	0	0	0	0	0	1	1	3	0	1	0	2	2	1
21	1	28	0	3	2	3	3	3	1	1	2	2	0		0		0		2	2	0	0	0	0	0		1	3	0	0	0	0								1
22	1	33	0	3	3	2	2	1	1	0	2	2	0		0		1	1	2	2	0	0	0	0	0		2	2	0	0	0	1	1	1	2	1	0	1	0	1
23	1	31	0	3	3	7	1	3	1	1	2	2	0		0		1	2	2	2	0	0	0	0	1	2	2	2	0	0	0	1	1	2	1	3	1	2	0	0
24	1	28	0	1	1	3	8	3	1	1	1	2	0		0		1	2	2	2	0	0	0	0	1	2	2	2	0	0	1	1	1	3	1	2	1	2	0	2
25	1	22	0	1	1	1	8	3	1	1	0	1	1	0	0		1	2	2	2	0	0	2	2	1	2	3	3	0	0	0	0								0
26	1	20	1	2	2	2	2	1	1	1	0	2	1	0	0		1	0	2	1	0	0	1	1	1	3	2	2	0	0	0	1	1	2	1	2	1	2	1	2
27	1	30	0	3	3	3	0	2	1	1	0	1	0		0		1	1	2	2	0	0	2	2	1	1	1	1	0	0	1	1	1	2	0	1	0	3	0	0
28	1	28	0	3	3	2	1	2	1	0	1	1	0		0		0		2	2	0	0	0	2	1	0	2	2	0	0	0	1	1	1	0	0	1	1	0	2
29	1	28	1	0	0	8	8	0	1	0	0	2	0		0		0		2	2	0	0	0	0	0		1	1	0	0	0	1	1	1	1	3	0	1	0	1
30	1	25	0	3	3	3	5	3	1	0	2	2	0		0		1	2	2	2	0	0	0	2	1	2	1	0	1	0	0	1	1	1	3	2	1	1	0	1
31	1	26	0	2	2	3	3	3	1	0	2	2	1	1	1	1	1	0	1	1	0	0	0	0	1	2	2	2	0	0	0	1	1	1	3	2	1	1	0	2
32	1	29	0	3	3	9	9	3	1	1	2	2	0		1	0	1	2	2	2	0	0	0	1	0		2	2	0	0	0	1	1	1	0	2	3	1	0	1
33	1	35	0	3	3	3	8	3	1	1	2	1	0		0		1	2	2	2	0	0	0	0	1	2	3	3	0	0	0	1	1	1	3	1	0	3	2	1
34	1	25	1	3	2	7	5	3	1	1	0	2	0		0		1	1	2	2	0	0	1	0	1	2	2	0	0	0	0	1	1	1	0	1	3	1	0	1
35	1	33	0	3	3	0	0	3	1	1	0	2	0		0		0		2	2	0	0	0	0	0		1	0	0	0	0	1	1	2	3	2	1	2	0	2
36	1	21	0	2	2	3	3	3	1	1	2	2	1	1	1	1	1	0	2	2	0	0	0	0	1	2	2	2	0	0	0	1	1	2	0	2	1	2	1	0
37	1	29	0	2	2	8	3	3	1	1	1	2	0		0		1	0	1	1	2	0	0	2	0		2	2	1	0	0	1	1	1	4	2	3	1	0	0
38	1	27	1	3	3	2	2	1	1	0	0	1	0		0		0		2	2	0	0	0	2	0		0	0	0	0	0	1	1	1	2	1	3	2	0	2
39	1	27	0	3	3	7	0	3	1	1	1	2	0		0		1	2	2	2	0	0	0	0	1	0	0	0	0	0	0	0								0
40	1	28	2	1	1	2	9	2	1	1	1	1	0		0		1	1	2	2	0	0	0	2	1	0	2	2	0	0	0	1	2	1	1	1	3	3	0	1
41	1	30	0	1	0	3	8	3	1	1	2	2	1	0	0		0		2	2	0	0	0	0	1	2	2	2	1	0	0	1	1	2	0	1	1	3	0	0
42	1	25	0	3	3	3	8	3	1	1	2	2	1	0	0		1	0	1	1	0	0	0	2	1	2	2	2	0	0	0	1	1	1	0	3	1	2	0	2
43	1	30	0	3	3	1	2	3	1	0	1	2	0		0		1	0	2	1	0	0	2	2	1	0	2	0	1	0	0	1	1	3	0	2	1	2	0	1
44	1	24	0	3	3	1	2	3	1	0	1	0	0		0		1	2	2	2	0	0	0	0	1	3	2	2	0	0	0	1	1	2	1	2	1	2	0	1
45	1	26	0	3	3	0	0	3	1	1	2	2	0		0		1	2	2	2	0	0	1	2	1	0	2	0	0	0	0	1	1	3	3	3	1	2	0	0
46	1	27	2	3	3	0	8	3	1	0	0	2	1	0	1	0	1	1	2	2	0	0	2	1	1	2	0	2	0	0	0	1	2	2	3	2	3	1	0	2
47	1	29	0	0	3	3	3	3	1	0	2	1	0		0		1	2	2	2	0	0	0	2	1	1	3	3	1	0	0	1	1	2	1	1	1	2	0	2
48	1	25	0	2	2	3	8	2	1	1	0	1	1	1	1	1	1	0	2	2	0	0	0	2	1	2	2	2	0	0	0	1	1	1	1	1	1	2	1	2
49	1	23	1	2	2	3	4	3	1	1	2	2	1	0	1	0	1	0	1	1	0	0	2	2	1	2	2	2	0	0	0	1	1	2	2	2	1	2	0	1
50	1	27	0	3	3	3	8	1	1	1	0	2	1	0	1	0	1	2	2	2	0	0	2	2	1	2	2	0	0	0	0	1	1	1	0	1	0	1	0	1
51	1	28	1	3	3	2	2	1	1	0	2	1	0		0		0		2	2	0	0	2	2	1	2	2	2	0	0	0	1	1	1	0	1	1	1	2	1
52	1	31	0	2	2	3	3	3	1	1	2	2	0		1	0	1	0	2	2	0	0	0	0	1	2	3	3	0	0	0	1	1	2	1	1	1	1	0	0
53	1	25	0	2	3	3	8	2	1	1	0	1	1	1	0		0		2	2	0	0	2	2	1	3	0	2	0	0	0	1	1	1	0	0	1	1	0	1
54	1	24	1	3	3	4	4	2	1	1	0	1	1	0	0		1	0	2	2	0	0	0	0	1	0	1	2	0	0	0	1	1	1	0	0	2	2	0	2
55	1	25	0	1	1	1	3	2	1	1	0	2	0		0		0		2	2	0	0	0	1	1	0	2	2	1	0	0	1	1	1	3	0	3	1	0	1
56	1	26	2	0	1	9	8	0	1	1	0	2	1	0	0		1	2	1	1	2	0	0	2	0		1	1	1	0	0	1	1	1	0	0	3	3	3	0
57	1	26	0	3	2	0	8	2	1	1	0	2	1	0	1	0	1	2	2	2	0	0	0	2	1	2	2	2	0	0	0	1	1	2	3	1	1	2	0	0
58	1	27	0	3	3	3	3	3	1	1	2	2	0		0		1	1	2	1	0	0	0	0	1	2	2	2	0	0	0	1	1	2	0	1	1	2	0	1
59	1	25	1	2	2	3	3	3	1	1	2	2	1	0	1	0	1	1	2	1	0	0	0	2	0		0	0	0	0	0	1	1	1	1	3	1	1	0	1
60	1	30	0	2	2	3	2	1	1	1	2	2	0		0		1	2	2	2	0	0	1	1	1	2	2	2	0	0	0	1	1	3	1	2	1	1	0	1
61	1	30	0	3	3	2	2	3	1	1	2	2	1	0	0		1	0	1	1	0	0	0	0	0		1	0	0	0	0	1	1	1	0	2	1	2	0	0
62	1	24	1	3	3	3	8	1	1	0	2	1	0		0		0		2	2	0	0	0	2	1	0	2	2	0	0	0	1	1	1	0	2	1	2	0	2
63	1	28	0	1	1	8	5	1	1	1	0	0	1	0	0		1	2	2	2	0	0	0	0	1	3	2	2	1	0	1	1	1	1	0	2	1	2	2	1
64	1	24	2	1	2	1	3	3	1	1	0	0	0		0		1	2	2	2	0	0	0	2	1	3	0	0	0	0	0	1	1	1	0	1	3	2	0	2
65	1	31	0	2	2	5	5	2	1	1	2	2	1	0	0		1	2	2	2	0	0	2	2	1	2	0	0	0	0	0	1	1	1	0	1	0	1	2	2
66	1	24	2	2	1	8	8	3	1	1	0	2	0		0		0		2	2	0	0	1	1	1	3	2	2	0	0	0	1	1	2	3	3	3	3	0	0
67	1	35	1	1	3	3	2	3	1	0	2	2	0		0		1	2	2	2	0	0	0	0	1	2	2	2	0	0	0	1	1	1	0	2	1	2	0	1
68	1	26	0	2	2	6	4	1	1	0	0	1	1	0	0		1	0	2	2	0	0	2	2	1	2	2	3	1	0	1	1	2	1	0	0	3	3	0	1
69	1	32	0	3	3	1	1	3	1	0	0	2	0		0		1	0	2	1	0	0	0	0	1	2	2	2	0	0	0	1	1	3	2	1	1	2	0	0
70	1	27	1	3	3	1	2	3	1	0	1	2	0		0		1	0	2	1	0	0	2	0	1	0	0	0	0	0	0	1	0	3	0	1	1	2	0	1
71	1	26	2	2	2	3	3	3	1	0	0	0	1	1	1	0	1	0	2	2	1	1	0	0	1	2	2	2	0	0	0	1	1	1	0	2	1	1	0	1
72	1	24	2	3	2	3	8	2	1	0	0	1	0		0		1	2	2	2	0	0	2	2	1	2	2	2	1	0	1	1	1	3	1	1	1	1	0	2
73	1	27	2	1	1	5	8	1	1	0	0	1	0		0		1	0	1	1	0	0	2	2	1	2	3	3	0	0	1	1	2	1	0	0	3	3	0	1
74	1	36	0	1	1	3	8	2	1	0	0	1	1	0	1	0	1	0	2	1	0	0	2	2	1	2	3	3	1	0	0	1	2	2	0	1	1	3	2	1
75	1	31	0	3	3	3	8	3	1	1	0	2	1	0	0		1	2	2	2	0	0	0	2	1	0	0	0	0	0	0	1	1	3	0	3	1	2	0	1
76	1	29	0	2	2	3	3	3	1	1	0	2	1	0	0		1	0	2	2	0	0	0	0	1	0	0	3	0	0	0	1	1	2	3	3	1	2	0	1
77	1	18	0	1	1	8	8	1	1	0	0	0	0		0		1	2	2	1	0	0	2	2	1	2	3	3	1	0	1	0								1
78	1	28	0	2	3	5	2	2	1	0	0	1	1	1	0		1	0	2	1	0	0	1	1	1	2	2	2	0	0	0	1	1	2	0	0	1	2	0	2
79	1	26	0	3	3	1	2	3	1	1	2	1	0		0		1	0	2	2	2	0	2	2	1	0	0	0	0	0	0	1	1	3	3	3	1	2	0	1
80	1	31	0	3	3	3	8	3	1	1	0	2	1	1	0		1	2	2	2	0	0	0	1	1	1	2	2	0	0	1	1	1	2	1	2	1	3	0	1
81	1	24	0	2	2	3	3	1	1	0	0	0	0		0		1	0	2	2	0	0	2	2	1	2	0	0	1	0	0	1	1	1	0	1	1	2	0	1
82	1	22	0	2	2	3	3	2	1	0	0	1	1	0	0		1	2	1	1	0	0	2	2	1	0	0	0	1	0	0	1	1	2	0	1	1	1	2	2
83	1	30	1	3	3	0	0	3	1	1	2	2	0		1	0	1	1	2	2	0	0	1	2	1	0	2	0	0	0	0	1	1	3	1	3	1	1	0	0
84	1	30	2	3	3	3	0	3	1	1	0	2	1	1	1	0	1	2	2	2	2	0	2	0	1	2	0	0	0	0	0	1	1	3	2	3	1	2	0	1
85	1	26	2	3	3	0	0	3	1	1	2	0	0		0		1	0	2	2	2	0	2	0	1	3	2	2	0	0	0	1	1	3	0	1	1	2	2	2
86	1	25	2	3	3	3	0	3	1	0	0	0	0		0		0		2	2	0	0	0	0	1	1	2	3	0	0	1	1	2	3	0	1	1	2	0	2
87	1	32	0	3	3	1	2	2	1	0	0	2	1	1	1	0	1	1	2	2	1	0	2	0	1	1	1	0	1	0	0	1	1	3	3	2	1	2	0	1
88	1	24	0	2	2	6	8	1	1	0	1	1	0		0		1	2	2	1	0	0	1	2	1	2	0	0	1	0	0	1	2	2	0	2	1	2	2	2
89	1	25	0	3	3	1	2	3	1	1	2	0	0		0		1	2	2	2	0	0	0	0	1	3	0	0	0	0	0	1	1	3	0	1	1	1	0	2
90	1	24	2	3	2	5	2	2	1	0	1	0	0		0		1	0	2	2	0	0	2	2	1	1	1	1	1	0	0	1	2	1	0	1	1	1	0	2
91	1	27	0	3	3	4	4	1	1	1	0	0	0		0		1	0	2	1	0	0	0	0	1	2	3	3	1	0	0	1	2	1	0	1	1	2	2	1
92	1	24	2	3	3	1	2	3	1	0	0	0	0		1	0	1	0	2	2	0	0	2	2	1	2	2	2	0	0	1	1	1	2	0	1	1	2	0	2
93	1	24	0	2	2	3	3	1	1	0	0	1	0		0		1	2	2	2	0	0	0	0	1	2	2	2	1	0	1	1	1	1	0	0	1	3	0	1
94	1	30	1	3	3	3	8	3	1	1	2	2	0		0		1	2	2	2	0	0	1	0	1	2	0	0	0	0	0	1	1	3	0	3	1	2	0	0
95	1	22	2	0	1	1	3	3	1	1	0	2	1	1	0		1	0	2	1	0	0	0	0	1	2	2	2	0	0	0	1	1	1	3	1	1	2	0	0
96	1	32	0	3	2	3	3	3	1	1	0	2	0		0		0		2	2	0	0	0	2	1	3	0	2	0	0	0	1	1	1	1	0	0	1	0	2
97	1	30	0	3	3	3	0	3	1	0	2	2	0		0		1	2	2	2	0	0	0	0	1	0	2	2	0	0	0	1	1	1	2	3	1	1	0	2
98	1	30	0	3	3	0	0	1	1	1	2	1	0		0		1	1	2	2	0	2	2	2	1	1	2	0	0	0	0	1	1	2	0	1	1	1	0	1
99	1	30	0	1	1	3	3	1	1	0	0	2	0		1	0	1	1	2	2	0	0	2	2	1	2	2	3	0	0	0	1	1	2	0	1	3	2	0	1
100	1	31	0	3	3	2	2	2	1	1	0	2	1	0	1	0	1	1	2	2	0	0	0	0	1	3	0	0	0	0	0	1	1	2	0	2	2	0	0	2
101	1	33	2	2	2	1	8	2	1	1	0	2	1	0	0		1	1	2	2	0	0	0	0	1	1	2	3	0	0	0	1	1	3	0	2	3	1	0	1
102	1	24	0	1	1	3	3	1	1	1	0	0	0		0		0		2	0	0	0	2	2	1	2	1	2	0	0	0	1	1	2	0	1	0	2	0	1
103	1	33	0	1	3	7	0	1	1	0	0	0	1	1	0		1	2	2	2	0	0	2	2	1	3	2	3	1	0	0	1	1	1	3	1	1	0	0	0
104	1	26	1	3	3	0	0	2	1	1	0	2	1	1	0		1	0	1	1	0	0	0	0	1	2	2	2	0	0	0	1	1	1	1	1	1	2	0	1
105	1	40	1	2	3	3	1	2	1	1	0	2	1	1	0		1	1	1	1	0	0	2	2	1	2	3	3	0	0	0	1	1	1	2	1	1	1	2	1
106	1	30	0	3	3	3	3	1	1	1	0	0	1	1	0		1	2	2	2	0	0	2	1	0		1	2	0	0	0	1	1	1	1	0	1	0	0	1
107	1	30	0	2	1	5	8	3	1	1	0	1	1	0	0		1	2	2	2	0	0	2	2	1	2	2	3	1	0	0	1	1	1	0	0	3	2	0	1
108	1	30	0	3	3	3	3	2	1	1	2	2	0		0		1	2	2	2	0	0	2	0	1	2	2	2	0	0	0	1	1	1	1	1	1	2	0	2
109	1	28	1	1	1	5	8	1	1	0	0	2	1	1	0		1	2	2	2	0	0	2	0	1	1	2	2	0	0	0	1	2	2	0	1	3	2	0	0
110	1	26	0	1	2	3	8	1	1	0	0	2	1	1	1	1	1	0	2	1	0	0	0	0	1	2	1	0	0	0	1	1	1	1	1	0	0	1	0	0
111	1	30	2	1	2	5	8	3	1	1	0	2	0		0		1	2	2	2	0	0	1	1	1	1	2	2	0	0	0	1	1	1	0	2	3	2	1	2
112	1	33	0	2	3	3	2	2	1	1	0	1	1	0	0		1	2	2	2	0	0	0	0	1	2	2	0	0	0	0	1	2	1	0	1	0	1	2	1
113	1	27	0	1	1	3	3	2	1	0	0	1	1	1	0		1	0	2	1	0	0	2	2	1	2	0	2	1	0	1	1	1	1	0	1	1	2	0	1
114	1	25	1	2	1	3	3	3	1	0	0	2	1	0	1	0	1	1	2	2	0	0	2	2	1	2	2	3	0	0	0	1	1	2	3	0	1	3	0	2
115	0	27	1	3	1	0	8	3	1	1	0	2	1	0	0		1	2	2	1	0	2	0	2	1	0	3	3	0	0	0	1	1	2	0	1	1	1	0	1
116	0	28	1	1	2	0	1	3	1	0	0	1	1	1	1	1	1	0	2	2	0	0	0	0	1	0	2	2	0	0	0	1	1	0	1	0	2	2	0	2
117	0	34	0	3	1	2	1	1	1	1	0	2	0		0		1	3	2	2	0	0	0	2	1	0	2	2	0	0	0	1	1	2	0	0	3	1	0	1
118	0	31	0	3	3	0	2	3	1	1	2	2	1	0	0		1	2	1	1	0	0	0	0	1	0	0	0	0	0	0	1	1	1	0	2	1	2	0	0
119	0	42	0	2	2	3	8	3	1	1	0	1	0		0		1	2	2	2	0	0	2	2	1	2	2	2	0	0	0	1	1	2	0	1	1	1	0	1
120	0	32	0	3	2	3	3	3	1	1	0	2	0		0		1	1	2	2	0	0	1	2	1	2	2	2	0	0	0	1	1	3	2	1	3	0	0	1
121	0	28	0	3	3	4	4	2	1	1	0	2	0		0		0		2	2	0	0	0	2	0		0	0	0	0	0	1	1	2	1	1	1	1	1	0
122	0	29	0	2	2	3	8	3	1	0	0	2	0		1	1	1	0	1	1	0	0	0	2	1	2	3	2	0	0	0	1	2	3	0	1	3	1	0	0
123	0	29	1	3	3	3	1	3	1	0	0	1	0		0		1	2	2	2	0	0	2	0	1	0	2	0	0	0	0	1	1	3	0	1	3	1	0	0
124	0	32	0	3	3	3	0	3	1	0	0	2	1	0	0		0		2	2	0	0	2	2	0		2	2	0	0	0	1	2	1	0	3	3	1	2	1
125	0	27	1	2	3	2	8	3	1	1	0	2	1	0	0		1	2	2	2	0	0	0	0	0		2	2	0	0	0	1	1	2	2	3	1	2	0	0
126	0	32	0	3	3	2	8	2	1	1	2	1	1	1	0		1	0	2	2	0	0	0	0	1	0	1	1	0	0	0	1	1	1	3	2	1	2	0	0
127	0	25	0	1	2	1	8	1	1	0	0	0	0		0		1	0	2	2	0	0	0	2	1	1	1	3	0	1	1	1	1	1	0	1	1	2	1	1
128	0	28	0	3	3	9	9	3	1	0	0	2	0		1	1	1	1	2	2	0	0	2	2	0		2	3	0	0	0	1	1	1	3	1	1	1	0	1
129	0	36	1	3	2	1	8	2	1	0	0	1	0		0		1	0	2	1	0	0	0	0	1	2	2	2	0	0	0	1	2	3	0	1	3	0	0	1
130	0	32	0	3	1	3	8	3	1	0	0	2	0		1	0	1	0	2	2	0	0	2	2	1	0	0	0	1	0	0	1	2	1	3	1	2	1	0	1
131	0	31	0	1	2	5	1	1	1	0	2	2	0		0		0		2	2	0	1	0	0	1	1	2	1	0	0	0	1	1	3	0	1	0	0	0	1
132	0	35	0	3	3	0	0	1	1	1	2	2	0		0		1	0	2	2	0	0	2	0	1	1	3	3	0	0	0	1	1	1	1	0	0	3	0	1
133	0	37	0	2	1	0	8	2	1	0	0	2	1	0	1	0	1	2	2	2	0	0	1	2	1	2	0	0	0	0	0	1	1	2	0	1	3	1	2	1
134	0	26	1	1	2	5	8	2	1	1	0	2	1	0	1	1	1	2	1	1	0	0	0	0	1	2	2	0	0	0	0	1	1	2	0	1	0	1	2	2
135	0	28	0	3	3	3	8	3	1	1	2	2	1	1	1	0	1	0	2	2	0	0	0	2	0	0	0	0	0	0	0	1	1	1	1	1	1	1	0	0
136	0	27	0	3	2	3	3	1	1	1	0	2	0		0		0		2	2	0	0	0	2	0		0	0	0	0	0	1	1	2	0	1	3	1	0	0
137	0	36	0	3	3	3	3	3	1	1	0	2	1	0	1	0	1	1	2	2	0	0	0	0	1	2	0	0	0	0	0	1	1	2	0	3	1	1	0	0
138	0	28	1	1	1	8	8	1	1	1	0	0	1	0	0		0		2	2	0	0	0	2	0		0	0	0	0	0	1	1	3	0	1	1	2	0	1
139	0	25	2	2	1	3	8	3	1	1	0	2	0		1	0	1	2	2	2	0	0	0	2	1	2	2	3	0	0	0	0								1
140	0	30	0	2	2	0	8	2	1	1	0	1	0		0		1	1	2	1	0	0	0	1	1	1	2	2	0	0	0	1	1	3	0	2	1	1	0	1
141	0	31	0	2	2	4	4	2	1	1	0	2	1	0	1	0	1	1	2	2	0	0	0	0	1	2	2	2	0	0	0	1	1	1	0	3	1	1	0	1
142	0	29	0	3	3	3	3	3	1	1	0	2	0		0		1	1	2	2	0	0	0	2	1	2	2	0	0	0	0	1	1	2	3	2	1	0	0	0
143	0	30	0	3	3	3	8	3	1	1	2	2	1	1	1	1	1	0	2	1	0	0	0	0	1	0	2	2	0	0	0	1	1	2	0	0	1	2	0	1
144	0	27	0	3	3	6	0	3	1	1	0	2	0		0		0		2	2	0	0	0	0	1	0	2	2	0	0	0	1	1	2	3	2	1	2	1	1
145	0	30	1	3	3	0	8	1	1	1	2	2	0		1	1	1	1	1	1	0	0	0	1	1	0	2	3	0	0	0	1	1	2	0	0	1	2	0	2
146	0	31	0	3	3	1	1	1	1	1	0	2	0		0		0		2	2	0	0	0	2	1	0	0	0	0	0	0	1	1	2	0	0	3	1	0	2
147	0	30	0	3	3	1	1	3	1	0	0	2	0		1	0	1	2	2	2	0	0	1	2	1	2	0	2	0	0	0	1	1	1	0	3	1	2	0	2
148	0	28	0	1	1	3	3	3	1	0	1	2	0		1	0	1	2	2	1	0	0	0	0	1	2	2	2	0	0	0	0								2
149	0	35	0	3	1	1	8	1	1	0	0	1	1	1	0		1	0	2	2	0	0	0	0	0		2	2	1	0	0	1	0	1	0	1	1	2	0	1
150	0	34	0	3	3	0	2	3	1	1	2	2	0		0		1	1	2	2	0	0	0	0	1	0	2	2	0	0	0	1	1	2	3	3	1	2	0	0
151	0	29	2	2	2	0	2	3	1	0	0	0	1	1	1	0	1	0	2	1	0	0	0	0	1	0	2	0	0	0	0	1	1	3	3	3	1	2	0	1
152	0	34	0	3	1	1	8	1	1	0	0	2	0		0		1	0	2	1	1	0	0	2	1	2	2	2	0	0	0	1	1	1	3	2	0	2	0	1
153	0	28	0	2	3	6	2	3	1	0	0	1	1	1	0		1	0	2	2	0	0	0	0	1	0	2	3	0	0	0	1	1	2	1	0	2	0	0	1
154	0	26	2	3	3	1	8	1	1	0	0	0	0		1	0	1	0	2	1	0	0	0	2	1	2	0	0	1	0	0	0								1
155	0	25	0	2	2	5	8	1	1	0	1	1	0		0		1	2	2	1	0	0	1	2	0		2	2	1	0	0	0								1
156	0	31	0	1	3	3	3	2	1	0	0	2	1	1	1	0	1	0	2	2	0	0	0	2	1	0	2	2	0	0	0	1	1	2	1	0	2	2	0	1
157	0	36	0	3	3	0	2	3	1	1	2	2	0		1	0	1	2	2	2	0	0	1	0	1	2	2	0	0	0	0	1	1	3	3	3	1	2	0	0
158	0	29	2	3	3	2	1	1	1	0	0	2	0		1	0	1	0	2	1	0	0	0	0	1	2	2	2	0	0	0	1	1	1	1	1	1	2	2	2
159	0	17	1	3	3	1	1	2	1	0	0	1	0		1	0	1	0	2	2	0	0	2	2	1	0	2	2	0	0	0	1	1	3	2	3	0	2	1	1
160	0	33	0	0	3	3	2	3	1	1	0	2	1	1	1	0	0		2	2	0	0	0	0	1	0	1	1	0	0	0	1	1	1	0	2	1	1	0	1
161	0	22	1	1	1	1	8	2	1	1	0	2	1	0	0		0		2	2	0	0	0	0	0		2	1	1	0	0	1	0	3	0	0	3	0	1	0
162	0	33	0	1	1	5	8	2	1	0	0	2	0		0		1	0	1	1	0	0	0	0	1	0	1	2	1	0	0	0								2
163	0	28	1	3	3	3	3	3	1	1	0	2	1	0	0		0		2	2	0	0	1	1	1	0	0	0	0	0	0	1	1	1	0	1	1	2	0	1
164	0	30	0	3	3	0	1	1	1	0	0	2	0		0		1	0	2	2	0	0	0	0	1	2	1	1	0	0	0	1	1	1	0	1	1	1	0	1
165	0	34	0	0	3	0	0	3	1	1	0	0	1	1	0		1	0	1	1	0	0	0	0	1	2	0	0	1	0	0	1	1	1	3	0	3	0	0	1
166	0	32	1	3	3	8	8	0	1	1	0	2	1	1	0		1	0	2	2	0	0	0	0	1	3	1	1	0	0	0	1	1	3	0	0	0	1	0	2
167	0	36	0	2	1	1	8	2	1	1	0	2	1	1	0		1	2	2	2	0	0	2	2	1	2	2	2	0	0	0	1	1	1	0	1	1	2	0	1
168	0	30	0	2	1	3	8	1	1	0	0	1	1	0	0		0		2	2	0	0	0	2	1	2	1	2	1	0	0	0								1
169	0	27	0	2	1	1	1	3	1	1	0	1	0		0		0		2	2	0	0	0	0	0	2	2	0	0	0	1	1	1	2	1	2	3	3	0	1
170	0	31	0	1	1	5	5	1	1	1	0	2	1	1	0		1	0	2	1	0	0	0	0	1	2	2	2	0	0	0	0								1
171	0	29	2	1	1	4	4	1	1	1	0	1	1	0	0		1	2	0	0	0	0	0	0	1	2	2	3	0	0	0	0								1
172	1	38	2	1	1	4	4	3	0												0	0	0	0	1	2	2	2	0	0	0	0								0
173	1	24	1	2	2	5	6	2	0												0	0	0	0	1	3	3	3	1	0	0	1	1	2	2	0	3	3	0	1
174	1	28	0	2	3	3	5	1	0												0	0	0	0	1	0	2	2	0	0	0	1	1	2	0	3	0	2	2	2
175	1	20	0	1	1	5	5	0	0												0	0	0	0	0		1	2	0	0	0	1	1	3	0	1	1	2	0	2
176	1	39	0	2	2	1	2	1	0												0	0	0	0	1	2	2	3	0	0	0	1	1	1	0	3	0	2	0	2
177	1	27	0	2	0	2	1	3	0												0	0	0	2	0		1	2	0	0	0	1	1	2	0	0	1	1	0	1
178	1	28	0	1	2	2	2	0	0												0	0	0	2	1	2	1	2	0	0	0	1	1	3	0	2	3	2	0	1
179	1	30	1	3	3	2	2	1	0												0	0	0	2	1	2	2	2	0	0	0	1	1	2	0	1	1	2	0	1
180	1	30	2	3	3	5	5	0	0												0	0	0	0	0		1	0	0	0	0	1	1	1	0	0	0	2	2	0
181	1	25	0	3	3	2	2	3	0												0	0	0	1	1	2	3	2	1	0	0	1	1	2	3	2	1	1	0	2
182	1	28	0	1	3	3	0	3	0												0	0	2	2	1	0	0	0	0	0	0	1	1	1	0	1	1	2	1	0
183	1	22	0	2	1	3	8	1	0												0	0	2	2	1	2	3	3	1	0	1	1	2	1	0	1	3	3	0	1
184	1	20	0	2	2	5	8	0	0												0	0	0	0	1	2	3	3	1	0	1	1	1	1	0	1	0	1	2	2
185	1	22	2	1	3	3	2	2	0												0	0	1	2	0		0	2	1	0	0	1	1	2	0	1	2	2	0	0
186	1	29	0	2	1	3	3	1	0												0	0	2	2	0		1	3	1	0	0	1	1	1	0	1	3	3	0	2
187	1	20	0	0	1	6	8	2	0												0	0	0	2	1	1	3	3	1	0	0	0								1
188	1	27	0	2	2	8	8	3	0												0	0	0	1	1	1	1	2	0	0	0	0								0
189	1	25	0	3	1	2	3	2	0												0	0	0	2	1	2	3	3	1	0	0	1	2	2	0	0	3	3	3	0
190	1	21	2	2	1	6	6	1	0												0	0	0	0	1	2	2	2	1	0	0	1	1	1	0	1	0	1	0	1
191	1	26	1	1	2	8	2	1	0												0	0	0	0	1	2	3	0	1	0	0	1	2	1	1	1	0	3	2	1
192	1	25	0	2	2	3	1	2	0												0	0	2	0	1	2	0	0	1	0	0	1	1	2	0	1	1	1	2	1
193	1	30	0	1	1	3	3	1	0												0	0	0	0	1	2	2	2	0	0	0	0								1
194	1	28	0	1	1	8	8	0	0												0	0	0	2	1	2	2	2	0	0	0	1	1	1	3	1	1	2	0	0
195	1	23	0	1	1	3	8	3	0												0	2	2	0	1	1	2	2	0	0	0	1	1	3	0	3	0	2	0	1
196	1	26	1	2	2	2	8	3	0												0	0	2	1	1	1	1	2	1	0	0	1	1	3	0	1	3	1	0	1
197	1	45	1	1	1	3	8	1	0												0	1	2	0	1	2	2	2	1	0	0	0								1
198	1	29	1	2	2	3	3	2	0												0	2	2	2	1	2	2	3	0	0	0	1	1	1	0	1	1	1	0	0
199	1	34	0	1	2	3	8	1	0												0	1	0	2	1	0	2	0	0	0	0	1	1	2	0	1	1	3	1	1
200	1	23	0	3	2	4	3	2	0												0	0	2	2	1	2	2	2	0	0	0	1	1	1	0	1	3	2	0	2
201	1	34	1	2	1	4	3	1	0												0	0	1	1	1	1	2	2	0	0	0	1	1	2	1	1	1	1	0	1
202	1	26	0	1	3	1	2	3	0												0	0	0	2	1	0	2	2	0	0	0	1	1	1	0	1	0	2	1	0
203	1	20	0	2	1	1	8	3	0												0	0	2	2	1	2	3	3	0	0	0	0								0
204	1	33	0	1	0	3	3	1	0												0	0	0	0	1	1	3	3	1	0	0	0								1
205	1	28	0	1	1	1	8	3	0												0	0	2	2	1	3	2	3	0	0	0	0								1
206	1	28	1	1	1	4	8	0	0												0	0	0	0	1	0	3	3	1	0	0	0								1
207	0	31	0	3	2	9	9	3	0												0	0	0	0	0		2	0	0	0	0	1	1	2	0	0	3	2	0	0
208	0	32	0	1	3	3	8	3	0												0	0	0	2	1	2	2	3	0	0	0	0								1
209	0	27	0	3	3	1	1	3	0												0	0	0	2	1	2	0	0	0	0	0	1	1	1	0	2	1	1	0	1
210	0	26	1	3	3	1	1	3	0												0	0	1	0	1	1	2	2	0	0	0	1	1	2	3	2	1	2	0	2
211	0	31	0	3	3	7	8	3	0												0	0	1	2	1	2	1	1	0	0	0	1	1	3	0	3	1	1	0	1
212	0	32	1	2	1	5	8	1	0												0	0	0	0	1	2	2	2	1	0	0	0								0
213	0	29	1	2	1	3	3	2	0												0	0	0	0	0		3	3	1	0	0	0								0
214	0	30	0	3	3	1	2	1	0												2	2	1	2	1	2	3	3	0	0	0	0								1
215	0	35	0	1	2	1	8	3	0												0	0	0	2	0		2	3	0	0	0	0								1
216	0	35	0	1	1	5	8	1	0												0	0	0	2	0		3	3	1	0	1	0								2
217	0	25	1	2	1	3	9	1	0												0	0	0	0	1	2	2	2	0	0	0	1	1	1	0	0	1	1	1	1
218	0	27	0	2	1	8	8	2	0												0	0	2	2	1	1	2	0	0	0	0	1	1	2	0	3	3	1	0	1
219	0	25	1	1	2	5	5	2	0												0	0	0	2	1	2	1	3	0	0	0	0								1
220	0	27	0	2	2	3	8	2	0												0	0	2	0	1	0	2	2	0	0	0	0								0
221	0	37	1	1	0	4	4	1	0												0	0	0	1	1	2	2	1	0	0	0	1	1	3	0	3	1	2	0	2
222	0	26	0	3	2	2	8	3	0												0	0	0	2	1	2	2	0	0	0	0	1	1	2	0	1	3	2	0	1
223	0	33	0	3	3	1	8	3	0												0	0	1	2	0		2	1	1	0	0	1	1	3	2	1	1	2	0	1
224	0	31	0	1	2	3	3	2	0												0	0	0	0	1	0	0	0	0	0	0	1	1	1	0	2	3	2	0	0
225	0	31	0	1	0	6	8	1	0												0	0	0	0	1	2	3	3	0	0	0	0								1
226	0	26	0	2	0	5	8	1	0												0	0	0	2	0		3	3	1	0	0	0								1
227	0	28	0	1	1	8	8	0	0												0	0	0	0	1	2	2	2	1	0	0	1	1	1	0	1	1	0	0	1
228	0	27	1	1	1	1	8	1	0												0	0	2	2	0		3	3	1	0	0	1	1	1	0	1	3	0	1	0
229	0	25	2	3	2	1	4	1	0												0	0	0	2	1	3	3	3	1	0	0	1	2	3	0	0	1	2	0	2
230	0	28	0	3	2	2	8	2	0												0	0	0	2	0		0	2	0	0	0	1	1	3	3	2	1	2	1	1
231	0	29	0	3	1	1	8	2	0												0	0	2	2	1	2	0	0	0	0	0	1	1	1	0	2	0	1	2	1
232	0	33	0	1	2	5	8	1	0												0	0	0	0	1	0	3	3	1	0	1	0								2
233	0	28	0	2	1	6	4	1	0												0	0	0	2	1	0	2	2	1	0	0	0								0
234	0	29	1	0	0	8	8	0	0												0	0	0	0	0		0	1	1	0	0	0								1
235	0	38	0	1	1	1	5	2	0												0	2	2	2	1	2	2	1	0	0	0	1	1	1	0	1	3	2	0	2
236	0	35	1	1	1	3	8	1	0												0	0	0	0	1	2	0	0	0	0	0	1	1	1	0	1	3	2	0	1
237	0	36	1	3	1	9	9	2	0												0	0	1	1	1	3	1	2	0	0	0	1	1	3	2	0	3	2	1	0
238	0	42	0	1	2	5	8	1	0												0	0	2	2	1	2	1	2	0	0	0	0								1
239	0	31	1	1	1	4	8	2	0												0	0	2	2	1	2	2	1	1	0	0	0								1
240	0	27	2	3	1	5	8	1	0												0	0	0	0	1	2	0	0	1	0	0	0								1
241	0	23	2	1	1	8	8	2	0												0	0	2	1	1	1	2	3	0	0	0	1	2	1	0	2	3	3	0	1
242	0	28	0	1	3	1	2	3	0												0	0	0	0	1	2	2	3	0	0	0	0								1
